# Supplementary material for: Single-cell DNA and RNA sequencing of circulating tumor cells
Source: Sci Rep. 2021 Nov 24;11:22864. doi: 10.1038/s41598-021-02165-7 (PMC8613180; doi:10.1038/s41598-021-02165-7)
Supplement: Supplementary file 4 — Supplementary Tables. [file 41598_2021_2165_MOESM4_ESM.xlsx]

## Sheet: Table S 1.
Suppelementary Table S1: Primer sequence and length of PCR product of 8 cancer related genes.
	Forward	Reverse	Length of PCR product
BRAF	TACTGCTCTTTCTTCTCCAACAC	CCTGATTGTATTTGAGATCTAGTAGGG	111bp
EGFR	CAGCCTTCTCCGTAATTAGCAT	TGACACAGATAATTGTCCCACAG	108bp
KIT	GGCATTGAGGAGGGATAGTAAAT	CTGAACAATTTGCTTGAATGTTGG	108bp
KRAS	GTGTTACTTACCTGTCTTGTCTTTG	GCCTTCTAGAACAGTAGACACAA	102bp
NRAS	AATGGAATCCCGTAACTCTTGG	GATGATGTACCTATGGTGCTAGTG	104bp
PIK3CA	AGGGCAAATAATAGTGGTGATCT	CAGCAATTACTTGTTCTGGTACAC	107bp
PTEN	CTTTCTCTAGGTGAAGCTGTACT	GGTTCATTGTCACTAACATCTGG	105bp
TP53	AAGAGAAGCAAGAGGCAGTAAG	CTTAGGCTCCAGAAAGGACAAG	102bp

## Sheet: Table S 2.
Supplementary Table S2: Threshold cycle (Ct) in qPCR of 8 cancer related genes in WGA samples.
	BRAF	EGFR	KIT	KRAS	NRAS	PIK3CA	PTEN	TP53	mean ± SD
Method A-1	12.65	12.55	13.92	14.05	10.75	15.24	16.16	23.5	14.85 ± 3.88
Method A-2	14.64	14.57	12.68	13.25	13.96	14.35	17.66	24.63	15.72 ± 3.89
Method A-3	11.11	23.14	16.98	20.39	11.28	23.56	22.73	24.66	19.23 ± 5.49
Method A-4	13.62	11.88	23.63	14.93	12.96	24.75	25.6	26.42	19.22 ± 6.38
Method A-5	14.53	13.98	13.26	15.75	14.58	14.92	17.07	26.75	16.36 ± 4.35
Method A-6	29.99	32.91	30.63	27.09	33.69	31.78	32.07	31.04	31.15 ± 2.03
Method A-7	14.3	12.8	12.71	17.17	13.22	13.05	15.39	25.81	15.56 ± 4.42
Method A-8	24.97	25.02	11.53	9.61	26.86	22.38	26.31	26.83	21.69 ± 7.03
Method B-1	18.94	18.74	20.87	12.06	15.43	18.29	17.38	22.87	18.07 ± 3.29
Method B-2	18.97	19.37	21.58	12.83	16.33	17.06	18.62	21.37	18.27 ± 2.86
Method B-3	16.81	18.07	21.33	11.85	15.9	17.27	18.66	23.73	17.95 ± 3.56
Method B-4	15.42	17.29	16.71	13.47	15.45	15.07	19.89	19.41	16.59 ± 2.20
Method B-5	16.54	20.52	23.33	14.08	18.61	16.94	19.58	21.23	18.85 ±2.95
Method B-6	18.63	19.48	17.67	11.17	16.07	16.34	18.97	19.11	17.18 ± 2.74
Method B-7	16.52	17.65	16.62	14.54	17.4	15.41	18.03	21.46	17.20 ± 2.08
Method B-8	18.99	20.5	22.73	13.36	18.06	20.47	14.29	23.68	19.01 ± 3.69
Method C-1	16.29	18.85	17.19	15.16	14.5	17.67	17.61	15.23	16.56 ± 1.51
Method C-2	15.27	15.05	16.49	15.32	13.61	16.09	17	14.43	15.41 ± 1.10
Method C-3	14.09	16.03	14.16	15.05	13.31	16.55	16.92	14.2	15.04 ± 1.32
Method C-4	25.76	27.14	27.88	24.53	15.99	18.53	23.36	12.78	22.00 ± 5.56
Method C-5	15.53	15.39	15.99	16.09	16.45	16.85	16.73	14.73	15.97 ± 0.72
Method C-6	25.98	28.95	35.45	24.99	27.48	28.65	29.45	19.45	27.55 ± 4.53
Method C-7	27.06	24.29	21.44	25.25	17.38	28.09	22.16	13.06	22.34 ± 5.06
